# Supplementary material for: Predominant Founder Effect among Recurrent Pathogenic Variants for an X-Linked Disorder
Source: Genes (Basel). 2022 Apr 12;13(4):675. doi: 10.3390/genes13040675 (PMC9029724; doi:10.3390/genes13040675)
Supplement: Supplementary file 1 [file genes-13-00675-s001.zip]

Archive with 4 entries (4 files):
- genes-1649451-supplementary.xlsx
- Supplementary-Figure S1.tif
- Supplementary-Figure S2.tif
- Supplementary-Figure S3.tif
